# Supplementary material for: Novel urinary glycan profiling by lectin array serves as the biomarkers for predicting renal prognosis in patients with IgA nephropathy
Source: Sci Rep. 2021 Feb 9;11:3394. doi: 10.1038/s41598-020-77736-1 (PMC7873239; doi:10.1038/s41598-020-77736-1)
Supplement: Supplementary file 1 — Supplementary Information 1. [file 41598_2020_77736_MOESM1_ESM.xlsx]

## Sheet: Sheet1
No.	sex	age	eGFR at baseline	eGFR at follow-up	IgA	24h urinary protein (g)	Systolic blood pressure (mmHg)	T score	outcome	LTL	PSA	LCA	UEA_I	AOL	AAL	MAL_I	SNA	SSA	TJA-I	PHA(L)	ECA	RCA120	PHA(E)	DSA	GSL-II	NPA	ConA	GNA	HHL	ACG	TxLC_I	BPL	TJA-II	EEL	ABA	LEL	STL	UDA	PWM	Jacalin	PNA	WFA	ACA	MPA	HPA	VVA	DBA	SBA	Calsepa
1	F	59	56	55.5	191.8	0.267	125	0	G	212.649	5925.69	8223.84	115.066	8157.35	5501.91	5044.5	17115.8	18630.7	29491.1	1389.12	1471.24	19421.6	13666.5	21244.5	0	3326.65	8023.94	3686.66	2667.9	8816.69	6634.36	1163.15	3175.03	0	21578.8	16521	4915.53	24040.4	260.66	19241.5	2.57823	4879.52	8405.78	9653.8	0	413.506	1013.43	241.377	12737.5
2	M	16	113.01	114.3	260.9	0.2574	108	0	G	1.42261	4724.52	5927.14	46.4558	4893.67	5683.96	2518.75	7706.58	7207.18	15355.9	926.622	571.686	9950.66	7978.06	13184.6	0	1005	4236.32	839.701	770.872	2101.79	6871.48	836.582	1454.3	0.539875	6121.71	3861.47	422.116	9243.64	82.9649	5756.9	2.51701	2401.93	2044.42	2987.59	0	142.714	371.037	225.728	8421.24
3	F	63	45.1	21.8	402.3	2.5438	139	2	P	6045.74	36376.1	43623.1	2390.35	26985.3	28337	15271.5	42290.4	29924.7	68783.5	12723.9	17271.7	55617.4	45776.8	75553.1	1789.14	33232.4	54668.3	24175.2	22978.8	12697.5	67959.8	11554	17377.1	10993.8	42736.4	17237.3	6725.47	74119.2	6000.51	36049.7	1091.92	15768.3	21237.3	19845.6	0	3322.61	5959.9	4119.86	57969.2
4	M	48	55.3	49.6	137.3	0.4256	101	1	G	49.7695	6887.37	9403.92	80.742	9026.54	11261.8	5766.47	20051.6	17169.3	31022.3	2263.19	1618.4	19105	16413.4	27553.8	35.8854	4388.74	8187.29	4333.19	4694.27	5403.49	10180.6	1787.49	4302.02	43.9376	14092	11252.6	3878.67	27322.4	856.477	11504.9	10.3591	6117.83	5896.72	6957.03	0	644.462	744.776	690.399	17547
5	M	36	64.4	62.3	276.2	1.9151	132	1	G	314.694	11434.6	15747.4	383.347	13351.3	16364.5	4837.82	18261.7	15812.5	32804.9	4476.99	2600.44	26632.2	20442.2	32774.5	30.499	7535.09	13901.3	7242.04	6482.01	5890.85	21674.2	4055.18	6815.17	47.7138	10865.9	7954.98	2243.42	25284.3	1360.91	11581.4	133.281	6991.16	4378.53	5491.01	0	974.184	1004.38	1286.4	25551.1
6	F	26	98.4	129.4	204.6	0.7335	115	0	G	82.6357	14022.5	16012.9	233.332	15127.7	17335.3	6492.98	20025.4	17090.1	38532.3	6062.37	4633.05	30426.5	26922.2	43898.1	20.6042	10567.6	17537.3	6410.39	6532.8	5681.21	30397.8	6441.46	8212.93	2472.05	11097.5	10207	3377.44	32168.7	1397.81	10774.2	36.9698	14495.5	4411.56	5497.39	0	1706.18	2337.83	3828.6	29949.7
7	F	17	106.994	98.9	274.6	0.06	95	0	G	6.62497	4472.33	5104.2	56.5156	8215.77	8713.14	3753.86	4825.18	5032.74	10321.3	1990.55	556.821	8533.45	11992.9	22538.2	1.07007	417.104	2132.45	414.203	307.086	3000.76	3519.97	1519.37	2189.27	3.9272	8351.2	5689.76	1326.78	11482.8	48.9485	6753.04	8.044	5694.31	3620.26	3635.29	0	475.204	1104.82	519.6	4948.63
8	F	33	43.9	46.8	446.4	2.3142	148	1	G	851.874	17412.4	25429.7	600.556	14993.9	16503.7	7898.31	34661.9	27901.3	53493.9	3362.73	4623.69	41073.1	28280.8	43303	124.214	12217.5	17240	7692.11	6133.35	13462.3	26001.6	2479.26	8454.73	1361.14	31432.9	20384.7	6787.82	45561.4	1927.4	32515.8	310.293	5391.77	9720.38	13771.5	0	860.177	1170.12	1024.5	33227.3
9	F	69	62.8	55.1	200.4	0.2983	89	0	G	23.5088	7235.17	9611.9	60.3678	8410.56	10824.3	4038.74	13860	13503	22822.3	2176.23	1396.79	19580.2	15279	25160.2	3.35111	4454.58	9644.42	4188.84	4200.38	4593.16	10656.3	1964.29	3385.93	4.61709	11094.9	10212	2032.02	21791.8	744.336	9652.7	81.8131	5257.26	4180.92	4021.28	0	384.112	697.288	673.904	14155.9
10	M	16	126.07	138.1	248.9	0.206	111	0	G	1.8358	3726.74	4951.88	66.223	5723.43	4500.94	1959.66	6001.66	5256.22	10053.5	1346.65	555.487	8811.65	8992.17	13235.2	0	455.849	2184.67	403.491	338.371	1458.49	5144.93	1532.96	780.063	2.92177	5137.53	2733.49	453.845	7134.65	837.115	4578.82	1.39523	3996.92	1774.18	2042.59	0	192.468	522.448	672.045	6597.07
11	M	37	62.6	24.2	492.1	3.896	133	0	G	119.374	8566.4	12344.1	164.079	12421.4	15523.8	5046.28	21922.7	22154.7	39088.1	2135.08	1801.57	25171.3	18663.8	29676.4	14.1513	5439.41	13183.4	6103.91	4568.5	6389.7	17301.5	2567.06	5144.56	17.8106	16225.3	12541.3	4251.7	23227.3	1249.27	17154.1	75.1001	5774.13	6769.61	8814.87	4.45332	606.978	457.762	514.193	24244.8
12	M	64	63.7	50.4	269.3	1.5301	134	0	G	633.558	17572.2	26017.7	479.005	18540.2	20861.3	10782.4	33575.9	30827.2	54846.7	3944.37	3732.24	41510.2	31644	47918	32.9678	11574.4	21805.7	6524.27	4771.67	13261.7	29812.7	3152.41	8703.94	2983.98	35119.8	25292.5	9169.17	45868.5	1426.48	39743.3	221.343	6933.64	11438.2	15578.1	0	912.218	1238.7	763.732	40836.3
13	F	33	95.4	94.6	459.5	0.3689	116	0	P	36.3199	6222.51	7642.17	56.6181	6144.64	6146.52	3625.18	11211.4	10820.7	18993.1	1587.89	1443.7	15091.5	11242.9	19327.1	6.18706	1509.91	5595.59	1351	1034.22	3137.98	7735.02	908.357	2276.97	797.841	9559.64	5984.82	1017.91	12480.8	272.06	9714.97	2.15604	4806.41	3115.36	5010.67	1.13864	290.478	646.056	517.809	10480.7
14	M	60	104.8	93.9	405.6	1.5672	130	0	P	657.01	8356.32	10855	805.819	10914.3	9559.81	5511.02	18354.7	16652.8	34616.4	2121.41	3532.53	21858.1	18302	23839.3	59.8929	3599.23	11278	4628.62	3759.11	5828.92	13780.5	2309.9	4720.88	263.363	16204.9	10688.6	3920.25	22579.6	1062.82	16510.1	117.809	6589.21	6605.37	7743.02	0	937.902	1067.81	2685.43	22222.4
15	M	43	69.7	47.8	243.9	1.2397	132	0	G	52.3601	7949.72	12791.8	143.872	10593	15515.9	7975.69	32328.7	27446.1	47408.3	1648.35	1497.53	29025.5	20013.7	45518.6	50.9166	4129.94	7452.11	2835.49	2620.3	12810.9	16159	1156.73	4641.76	37.5789	23571.1	19808.4	7804.77	37136.3	585.074	22594.2	38.8221	3247.11	9621.95	10671.2	0	278.939	392.727	181.778	22876.4
16	F	32	68.6	58.3	199.9	0.104	77	0	G	51.3205	2270.63	4073.88	8.23973	6062.5	8392.48	4701.04	15828.3	16698	22439.8	702.563	300.298	11339.5	8722.32	23144.3	0	445.579	1607.06	345.739	194.263	9663.61	2623.06	416.579	2487.26	1975.74	19432.1	18050.2	5635.3	16391	0	20010.8	0	2069.96	7681.47	9210.15	0	79.9401	187.683	68.9856	4901.84
17	F	50	49.9	61.5	189.1	0.2673	130	1	G	134.069	9225.75	11169.2	799.71	12408.9	11192.3	4992.73	15090.7	13869	25515.3	2956.27	1740.11	17730	17787.7	30948.5	8.94448	6502.95	11939.3	7282.3	5278.6	4298.8	13510.5	3935.39	3739.18	111.39	11854.3	7520.72	2888	21281.4	1243.61	10721.4	86.6351	5915.93	5074.67	6602.74	0	522.042	1.05495	2073.88	18477.8
18	M	54	85.8	73.5	424.2	1.1128	151	0	G	137.814	9488.87	13405.1	181.377	9052.23	9484.97	4733.87	15941.8	15579.8	25623.6	2137.27	1844.42	24131.4	15617.5	24050.3	14.1001	4507.34	10639.7	5687.11	4068.71	5209.66	14536.9	1811.26	2784.56	1450.94	13056.5	7990.62	3114.71	20626	1221.74	14163.2	23.723	3628.51	4904.81	5465.43	0	300.522	184.764	574.907	23030.8
19	M	34	98	78.8	413.9	0.6797	129	0	G	672.741	7364.51	12110	82.8951	9801.84	12568.9	6656.36	24520.6	19980.3	37237.6	2272.73	2220.76	22289.1	17021.7	29976.3	65.352	2701	6542.91	1924.22	1914.39	9397.31	11002.4	1819.02	4514.35	1343.73	20959.8	15157.2	6920.37	24821.2	496.523	20577.7	92.7302	4417.35	7861.84	10580.3	0	751.404	1221.45	534.563	16024.1
20	M	56	41.6	30.7	218.3	0.9724	124	1	G	338.852	5609.58	8203.32	159.246	8392.79	9674.54	3672.23	15156.2	14325.6	23787.9	1644.09	1880.47	17322.2	12915.1	18755.5	12.8856	4007.33	9732.25	3753.74	4033.46	5786.97	6891.01	1885.12	3048.37	1010.22	12685.2	10334.5	4203.62	22396.9	601.036	13903.2	30.3517	4355.13	5704.18	6573.45	0	289.923	804.636	458.254	13056.3
21	F	31	99	90.9	343.9	1.2909	104	0	G	615.107	10265.3	15713	415.237	12772.1	15488.1	7442.56	33230.4	29417.9	56042.5	2965.7	2364.78	35192.4	24169.5	40431.6	14.1227	5715.47	10983.7	4433.07	2648.76	11864.4	21283.6	2866.15	7760.4	3399.25	25468	20533.1	9140.11	34372	1209.78	29452.2	230.852	9007.52	8433.57	12242.7	0	1561.77	1703.5	1330	28996.3
22	M	31	93.7	74.5	505.6	0.1392	119	0	G	0.894342	3723.4	4694.11	193.712	6211.82	4951.11	2007.13	6584.13	6432.21	10278.6	1227.03	555.848	9609.43	9382.08	17640.4	42.4945	1581.25	4192.24	1450.49	1228.32	1888.74	3848.38	1677.58	1144.18	1.27884	6101.37	3938.71	1105.71	10255.4	197.142	5397.79	16.1364	2943.93	2147.71	3087.79	0	136.121	152.472	875.387	7277.59
23	M	29	90.5	82.5	397.1	0.0663	118	0	G	9.13947	1838.7	2563.07	18.2303	4002.17	4957.18	1987.18	6286.37	5776.84	9971.41	600.895	255.035	6315.25	6587.57	13468.3	9.88823	728.234	2040.73	787.728	725.454	2616.29	1371.27	738.404	1168.47	10.3568	6420.04	4140.26	1225.22	9053.24	119.434	5193.17	1.2941	1936.46	2340.4	3220.21	0.951767	98.3454	256.424	102.087	3927.41
24	M	25	77.9	74.6	222.9	2.2282	137	0	G	847.388	17268.6	20164.3	687.878	16898.5	15746	8736.38	22769.8	18993.2	41472.8	6274.51	3592.46	33615.7	22811.7	27112.3	10.6429	14287.7	22370.9	16376.2	13882.4	7228.08	31484.5	7499.59	7729.57	0	15230.1	10955.8	4797.55	38841	2315.58	14212.1	0	12782.2	7300.67	8404.1	0	2575.32	4231.79	3916.31	36555.7
25	F	50	55.7	41.3	285.8	0.794	113	0	G	33.5033	4461.77	7036.28	117.894	6218.71	6856.23	4108.72	17263.6	16732.4	27324.2	1214.47	784.536	22299.9	12204.4	16916.9	5.7366	3265.7	5497.58	2430.68	1305.73	6068.45	11240.1	1250.06	3177.94	1062.51	15588.8	9615.52	2977.56	20161.6	173.979	14911.5	10.0944	3423.3	5274.93	7663.12	0.16585	322.843	784.401	226.54	15463.1
26	F	38	67.2	55	178	0.14	136	0	G	354.219	5095.65	6782.2	285.634	8301.31	7385.42	3439.35	10795.1	9521.83	17871.9	1640.57	950.482	12090.1	12533.6	17895.5	0	1866.25	5055.43	2135.13	943.629	2523.08	7785.6	2241.27	2592.23	1573.59	9499.7	4397.23	1803.4	12177.6	61.1299	7905.84	50.3697	6516.47	3597.99	4961.6	0	1063.5	2286.27	484.671	10545.8
27	F	50	75.2	65.7	309.5	0.066	128	0	G	0.452375	3225.86	5440.1	117.811	7551.07	7407.72	7255.02	15718.5	17175.8	24716.5	1908.59	689.049	15658.4	11211.2	24093.9	0	1349.99	4260.33	2016.94	1120.42	9661.88	4778.95	1397.82	3415.9	4167.26	18861.4	16546.9	6875.96	19368.8	0.796342	17177	0	4418.35	6423.07	10326.3	0	662.978	1663.79	346.239	10492.9
28	M	62	74.7	62.6	457	0.2263	156	0	G	228.041	11193.5	12009.8	1296.91	15444.2	12460.9	5613.76	12242.6	11342.2	18499.7	4687.39	2326.13	20521.4	21846.2	27145.1	6.70731	6355.27	11892.2	6097.47	5389.02	4751.74	13592.2	9005.36	4328.18	210.146	13657.3	7188.53	2763.32	22243.4	787.746	11659.6	318.929	12034.3	6115.03	7571.93	0	1938.43	2268.56	3606.03	19959.5
29	F	25	130	99.9	253.3	0.096	109	0	G	153.796	3979.91	5603.1	750.963	11956.1	9728.77	7311.38	15836.9	14668.4	21882.7	2214.1	891.884	13250.6	13451.6	22095.9	75.5694	1987.87	2992.78	1757.42	1246.49	9640.2	4483.22	2188.9	4898.01	88.2603	16927.3	15151.6	7064.19	19597.9	90.8478	13584.1	39.5251	5114.2	6767.72	8503.75	0	1384.98	2128.54	1091.77	7325.08
30	F	27	94.9	72	320	0.068	115	0	G	5.2208	1704.47	2436.89	76.5835	4070.85	3714.34	2624.12	6975.69	6434.08	9622.12	442.969	183.557	6836.24	4752.48	9813.51	10.3653	181.098	1280.33	313.687	163.773	3144.89	2156.05	631.307	1397.36	1145.1	8822.94	6345.47	1801.02	7816.86	15.2934	8037.11	35.1773	2243.57	3190.19	4856.13	0	339.263	403.986	183.73	3746.94
31	F	77	63.9	42.3	278.5	0.3857	119	1	P	736.782	6190.05	9158.07	375.766	10165.4	12336	5035.61	20806.1	18627.5	36324.5	2390.87	1877.58	24038.7	15588	25105.9	111.462	5510.48	10214.3	6363.01	3827.6	5444.43	16209.2	2760.21	5971.23	37.0392	14512.2	14343	6140.89	28688.6	387.66	15014.3	275.098	6156.53	5950.1	8381.09	7.35783	1386.12	1823.92	859.086	20962.8
32	F	18	115.7	106.5	428.3	0.183	101	0	G	3.10272	3628.88	4035.18	12.2802	7349.79	8644.25	2127.88	9993.13	10485.2	17101.6	220.154	265.104	13717.6	11286.9	13475.9	0	1729.42	2835.04	2440.82	1693.61	577.866	6450.37	2405.18	1575.58	0.314892	8355.9	7647.25	2901.66	15054.6	161.303	8248.92	0	3706.88	3455.48	3247.01	5.81898	79.1392	195.651	160.372	7354.81
33	F	37	59.2	60.6	258.4	2.12	102	1	G	76.4514	9745.97	16052.6	992.673	15729.8	16921.4	5515.39	36714.6	29972.8	50306.2	969.279	1745.35	36745.4	24934	26377.8	57.8492	8011.82	8094.4	5372.47	3175.24	3251.94	21020.9	2866.66	6493.1	134.176	34488.8	26063	11731.9	39887.8	1107.49	38044.7	28.6497	3170.25	8978.67	14046.7	769.478	527.171	325.037	352.274	24575.8
34	F	26	96.6	89.2	273.1	0.64	114	0	G	140.172	7576.96	10824.9	1819.53	15292.8	15660.4	5682.83	21862.6	20745.6	32366.5	1866.73	1939.84	26542.2	18673.3	27236.1	40.834	6130.67	8849.89	5859.78	4501.89	2711.86	15430.8	3790.29	4023.74	113.695	16529.2	15963.1	6371.14	26256.7	1081.87	16818.9	156.415	5133.17	6311.62	8165.62	543.783	484.137	688.695	905.291	17820.1
35	M	34	84.2	67.3	274.1	0.044	104	0	G	80.6033	2255.85	3330.7	480.936	10640.3	10958.4	4333.39	13978.6	13888.8	20047.3	849.349	1213.03	14212	12711.5	22032.7	0	1659.1	1764.18	1029.52	660.853	2536.12	2925.16	4293.65	4322.99	2544.83	20471.2	20210.5	10812.4	16946.4	269.329	21537.3	147.203	4026.03	9218.8	11016.6	1319.44	925.331	418.789	1134.28	3727.87
36	M	41	75	62	235.8	0.648	150	0	G	425.017	15619.5	22710.2	1095.96	16563.7	20268.1	9026.99	36887.2	34099.9	64902.4	2325.25	3651.35	42195.7	29895.9	49501	179.002	18150.1	18107.1	10203	5618.04	7063.94	35829.2	4188.34	8728.27	4124.61	38479.1	26890.8	14789.3	55936.3	1890.55	37085.3	574.929	4483.66	18917.7	17501.4	2281.39	1381.41	819.383	699.168	38774.8
37	F	38	44.2	36.9	146.2	1.4816	124	2	G	390.702	6294.28	7719.19	341.029	7423.24	11004.9	4388.28	17477.4	16448.9	33646.7	1222.02	2167.23	25861.5	18059	27407.1	141.003	4531.08	7474.14	4089.62	2954.09	1904.06	17598.7	2218.95	4052.4	110.203	11394.2	11494.4	5091.66	25977.2	765.981	12300.1	21.8559	2496.68	5209.21	3847.24	270.114	277.845	525.134	323.592	16757.3
38	M	62	45.3	34.6	500.6	0.322	128	1	G	218.041	4220.49	5864.59	964.858	9633.35	10666.6	3040.98	13688.2	11501.7	19610.6	932.894	1229.72	15512	11108.3	13250.1	36.2932	2513.04	3443.37	2310.17	1856.69	1200.39	6497.13	1415.16	2979.33	876.551	9978.35	6370.45	3145.49	13791.5	392.642	8706.61	0	2314.93	4008.58	4206.17	265.383	112.764	147.991	606.824	9594.09
39	F	42	55.3	63.4	304.9	3.6328	125	0	G	160.52	14712.4	23887.2	688.318	18515	19571.4	7223.52	34882.7	33120.7	42974.8	1934	2655.89	40481.9	28198	34837.6	156.72	9256.51	10320	4394.17	2830.29	4334.42	24034.8	4857.19	5061.46	190.535	36774.6	27217.5	11852.4	37886.5	1298.83	40189.5	388.392	4710.07	12292.1	15227.8	2083.99	926.094	1623.56	897.232	35318.2
40	F	25	72.7	81.6	293.1	0.9571	120	0	G	29.7246	4123.08	6732.82	412.38	7743.77	11265	3960.63	18202.6	17601.2	28540.3	801.477	1063.6	20585	14548.3	18108.1	28.1413	2521.26	4340.64	2522.03	1626.9	1971.33	11407.6	2239.15	3106.83	89.9593	15452.4	12661.3	6663.63	16502.4	526.302	16716.5	69.1269	3275.92	5729.85	6378.32	619.869	471.438	593.719	387.696	12713.5
41	M	43	49.9	56	296.1	0.2662	104	0	G	711.27	5467.83	6844.68	652.202	10589.5	11862.7	4190.74	11204.7	11361.3	16848.6	1545.33	3104.75	14010.1	12786.5	20183.2	79.7668	3105.32	7265.68	3085.95	1994.74	2087.2	6989.2	4489.51	3070.14	198.809	13003.8	8457.4	4662.29	13150.1	843.572	11562.6	91.0651	5570.08	6153.38	6475.41	563.688	1233.18	1645.09	1410.45	9925.75
42	M	59	51.7	45.1	292	1.3874	167	0	G	139.535	7129.48	10567.6	394.432	10029.5	14558.5	5738.67	20327.1	19347.1	32659	1769.84	2021.43	26310.7	20002.8	23306.4	164.149	7310.45	10300.4	7642.48	5700.36	4838.18	15713.6	3196.58	4454.31	1032.32	15312	15187.2	8989.97	27713.4	1574.21	15883.2	35.1928	6158.54	6787.17	6636.38	1052.82	900.835	1008.29	1133.29	18682.6
43	M	36	75.1	73.9	415.4	2.4466	96	0	G	568.681	16304.3	21432.7	1831.01	13086.4	15675.3	6145.77	27329	23195.7	48337.7	3077.04	3753.49	40776.1	28291.4	43852.2	275.655	14195.6	16905.7	11529.4	9991.71	7922.55	40258.6	5126.7	7640.01	287.875	20952.7	14851.3	8104.6	46015.8	2391.44	24250.7	199.569	6395.83	6933.35	10183.9	1576.96	1291.62	1764.57	2052.28	33521.9
44	M	54	26.1	17	403.1	4.9712	144	2	P	741.325	24279.6	28862.7	3273.13	16190	20301	12288.2	32635.1	27855.9	56010.9	4822.75	7402.61	45185.5	36289.1	61154.1	1461.12	24526.9	30728.7	16300	13693.9	10009.9	51620.3	7226.74	13266.5	2005.18	34252.6	21958.7	11865.6	72266.1	2439.27	36780.5	983.647	8102.28	19257.7	17497	3228.39	1454.83	1353.63	1807.54	46464.9
45	F	24	76.8	75.5	396.7	0.189	104	0	G	178.756	9947.53	12080.4	454.844	10826.6	12843.1	5951.29	15945.3	12429.5	25413.6	2534.36	2722.85	17850	15444.4	23809.5	6.01532	6990.4	7564.29	5521.7	4802.24	6576.62	15482.6	4645.9	4803.67	310.821	12925.8	8078.11	5275.98	21952	1518.54	11460.1	53.1989	6775.73	6371.64	8215.58	599.75	1585.12	2324.18	1868.54	15643.4
46	F	32	84.9	72.9	124.4	0.2258	108	0	G	650.449	6977.91	8134.31	577.027	9058.04	10427.5	3566.79	6697.23	6448.89	12012	2658.91	5044.07	12930.6	12169.4	15499.1	12.2068	3302.71	6441.16	3186.93	2789.5	3358.35	9909.42	5750.62	3289.53	87.606	6727.44	5201.96	2750.38	13615.1	984.528	5857.73	7.65279	8846.95	3331.28	3183.61	474.921	2007.95	3972.48	3140.84	7610.93
47	F	48	27.8	18.6	307.1	1.7556	123	1	P	308.862	14075.1	21216.2	609.14	10718.6	16655.6	6254.74	32968.8	23914.1	54392.2	2148.08	3447.89	38871.7	27315.8	48310.8	461.306	16704.2	14858.2	7035.46	4884.6	7892.54	37734.1	2545.11	8137.93	489.52	26872.4	22375.8	13914.6	51953.1	1313.72	26522	71.4102	2846.85	11079.9	11941.3	1046.82	711.502	706.972	526.746	31615
48	M	30	93.3	50.8	473	0.2601	128	0	P	84.6136	6712.22	8896.02	263.634	9406.55	13969.3	4632.18	16795.5	16332	27726.5	1978.92	1767.58	20301.7	15149.7	23819.9	1.63186	7143.93	7260.69	4885.66	3589.31	6796.39	12191	2577.52	3981.34	1314.28	12744.7	17042	9351.63	27845.9	1225.11	14341.9	0	4693.4	5113.37	6454.15	1251.4	848.228	2115.76	1006.78	11791.7
49	M	30	88	75.8	260.2	0.6409	115	0	G	37.8999	4124.12	5444.67	380.879	8368.04	7580.18	4259.55	11523	12686.2	15648.1	979.794	1235.87	12340.2	11501.4	15781.7	0	3151.77	4317.21	2765.21	1898.37	7336.21	5629.69	2686.79	2425.51	142.885	14707.2	13192.4	5690.21	14976.9	467.25	14797.9	16.268	3628.31	6983.21	7744.1	576.129	202.055	752.638	599.38	8621.57
50	M	29	91.7	88.8	263.2	0.771	130	0	G	539.011	11155.3	12377.7	510.82	13815.5	17705.7	6113.28	15522.9	14615.4	31247.7	3552.97	3227.93	23955.7	19343.3	30905.5	147.587	8604.52	8811.97	7271.72	6296.07	6298.48	18421.5	5738.03	5452.89	190.843	11409.1	11311.3	6290.66	30920.9	1305.17	10980.7	76.8083	8377.66	6124.98	5610.35	864.514	1744.55	2532.8	2490.28	17390.2
51	M	24	106.7	104.1	282.7	2.4669	111	0	G	787.86	24883.5	31823.2	2130.18	20326.3	29597.5	11067	33611.7	30064.8	58205.3	6729.81	8047.07	51230.8	41341	68186	430.22	34727.8	20396.4	19894.1	16670.2	11234.5	51502.2	11404.8	11156.6	249.525	21904.2	19466	12531.4	64228.4	2595.68	24560.6	305.073	14664	10245.6	11749.3	2436.6	3073.58	5483.94	3866.29	42082.4
52	M	57	35.4	38.6	321.9	0.7282	126	1	G	99.2821	7464.82	8965.31	1593.58	5832.59	10626.2	3206.4	16676.8	14818.8	23271.2	711.979	741.71	16516.9	11283.5	21533.2	68.7256	6526.83	8450.1	3942.84	3187.14	1173.5	10803.8	1513.79	3151.07	72.118	9565.27	9360.61	4869.21	25141.1	747.645	8797.83	16.2489	1809.13	4848.14	4018.47	767.83	374.686	186.85	274.551	19084
53	M	29	77.2	65	221.3	1.1284	138	0	G	42.1581	3558.43	4851.47	402.249	4533.32	6699.18	2548.2	8856.84	8285.5	13634.7	770.16	523.165	11659.6	8882.16	15471.4	0	2010.45	4722.67	2688.08	1999.45	665.089	6418.07	2054.27	1585.07	729.101	6496.35	4647.35	2841.11	11753.7	834.926	5786.51	54.5143	2288.92	3010.97	2800.87	199.951	322.973	144.527	741.579	9582.18
54	M	17	94.2	100.6	317.2	0.8618	102	0	G	407.167	5358.32	5293.48	948.902	7014.27	7118.09	3407.79	5412.86	5503.39	7550.24	1675.47	1127.06	9840.48	10691.1	16916.8	122.296	7353.39	4351.28	4643.59	2477.79	827.511	5092.25	4269.1	1911.72	315.922	7760.32	4563.57	2908.46	10685.9	826.79	5674.96	107.922	4710.31	3989.73	3429.64	406.78	1044.43	732.323	1896.46	6854.14
55	M	25	88.6	91	290.3	0.6202	128	0	G	211.57	4189.69	4816.68	370.29	6461.01	10211.3	3964.5	10727.8	9732.8	19409.4	1979.39	607.553	13279.7	12810.5	21854.6	163.956	3666.82	4075.3	3315.79	2733.28	1110.78	9672.2	2972.34	3542.99	146.728	8454.53	10666.7	6225.58	20095.5	713.189	7535.69	16.7845	4764.55	4433.06	4302.38	1016.27	1136.66	2381.95	1300.41	9986.35
56	M	37	90.3	75.9	189.1	0.6328	102	0	P	308.51	6638.2	7808.85	1285.59	8928.26	9740.38	4118.61	9961.71	9014.76	18458.6	2931.8	1312.25	19578	19349.2	27707.4	50.8181	6377.16	6588.94	5865.25	5278.49	3842.3	16506.6	6592.75	3519.04	295.444	7430.92	8142.69	4524.16	20207.5	1434.83	7272.04	230.302	7875.54	3991.52	3988	751.601	1564.56	2892.21	2732.95	12938.2
57	F	69	73	75.6	334	0.1848	114	0	G	98.3258	4769.72	6221.79	498.162	7536.19	9309.07	3101.62	7281.7	8147.54	13916.5	1359.87	667.072	10790.6	14217.1	19952.1	29.0501	2836.71	4369.17	3470.92	2184	2491.35	6943.73	3001.4	2906.7	2144.57	12244.6	7775.35	5398.23	13735.6	761.793	10343.5	98.2518	5254.05	5822.22	6774.23	431.966	1470.61	1639.41	969.968	9000.91
58	M	27	100.3	83.9	487.8	0.2886	116	0	G	473.499	7705.58	9321.53	314.766	9413.09	14267.3	3952.37	7273.01	6041.32	13951.3	3645.63	2216.25	17734	16678.9	24905.4	166	7570.75	7165.35	7130.39	6631.26	3170.62	14184.5	8183.11	4635.61	1569.36	6824.42	5470.05	3692.31	20449.7	1780.09	5125.91	178.222	10087.8	3787.82	3502.63	790.212	1642.72	1890.25	4449.72	11266.1
59	M	59	66.7	64.4	345.3	5.35	138	0	G	0	13103	20571.1	818.485	16430.2	26732.5	7420.63	33461	28328.1	51302.6	3114.54	2974.48	46954.7	38282.7	57589.5	274.509	11881.3	18907.3	9645	7580.98	5450.63	42345.8	4933.59	12286.9	1938.66	21792.5	26663.8	15039.1	52783	2253.49	25961.1	475.932	7872.66	8661.52	11074.7	2400.45	1269.43	1142.12	1898.01	41550.9
60	F	45	107.3	101.8	155	0.9097	111	0	G	530.743	7676.19	9572.33	720.353	10256.4	12530.7	4665.62	13227.9	12613.3	22750	2748.18	1994.93	21756.6	21497.7	27122.6	59.62	5207.4	8571.38	4376.03	3277.17	4504.47	18913.4	6176.62	4588.67	1546.04	9420.36	8733.04	4845.1	21888.2	1113.32	8977.51	160.729	7963.29	4794.13	4773.73	711.149	1677.38	2906.35	2614.27	13991.4
61	F	17	113.05	123	378.2	0.04	108	0	G	70.2178	1973.14	2379.35	180.25	4261.49	6615.23	2202.21	3558.43	3898.21	6928.72	1224.53	338.002	6466.98	8438.6	14596.8	11.3759	1653.47	1211.2	1041.87	943.735	2005.24	3464.87	2065.65	2250.27	576.054	5861.01	7447.74	4559.15	8938.27	225.456	4833.08	0	3480.38	2822.98	3099.14	473.758	661.539	1146.44	898.923	2124.59
62	F	42	52.5	52	266.1	0.3507	130	0	G	3591.81	11610.9	12639.4	1482.16	11012	15896	5675.36	12709.4	11993.9	23678.2	4026.75	6912.81	23367.4	22082.8	33257.1	889.125	9263.83	17854.4	8667.25	6311.98	3216.01	23032.3	7686.51	6862.19	2221.91	8484.06	8018.09	5049.14	27191.2	1605.49	8936.18	313.548	9911.13	5782.7	4620.96	1406.06	2472.19	4597.33	3185	16102
63	M	50	55.8	45.7	101.7	0.1802	125	0	G	94.2025	4704.8	5453.7	1443.38	6733.54	9870.61	7394.13	10534.4	12683.7	19970.6	2942.97	789.631	13574.1	15792.2	27968.6	77.7647	3188.79	4878.47	2618.87	1937.24	4512.5	7927.22	2513.14	3994.98	167.362	12853.2	15748.6	10351.8	21363.3	629.272	11361.7	45.7259	4464.51	7695.95	6450.74	2134.61	1229.8	2397.55	926.149	8914.44
64	M	19	117.6	89.6	380.8	0.4761	125	0	P	1323.85	8225.61	9500.94	964.584	9191.23	10273.5	3667.19	8115.65	7310.43	13776.9	2695.63	1807.64	13352.2	13424.6	24327.3	487.946	19440.1	7292.45	12924.4	5126	3660.6	13954.3	8634.56	4118.38	1296.62	9371.65	6138.43	3869.86	16501.7	1303.78	6574.58	669.187	7575.3	5756.56	4253.7	746.359	2436.38	1683.42	3111.54	9945.09
65	F	37	55.1	65.3	289.7	0.4498	109	0	G	0	3581.41	5029.73	810.576	8900.85	7355.97	3420.54	12178.9	10809.2	18526.5	820.463	609.219	12365.7	10558.5	17180.9	71.6221	2034.53	4592.77	2556.06	1646.38	3565.7	5576.49	2220.87	2965.83	279.415	14405.2	10308.7	5187.89	14444.8	695.09	10833.8	6.2812	3177.92	6507.41	6829.78	490.419	667.835	723.95	629.139	9389.82
66	M	40	51.8	54.1	444.3	2.028	148	0	G	0	7065.63	11489.9	539.594	9632.1	13499.1	6026.3	20033.3	22142.4	35461.4	1838.94	994.385	32757.5	22735.5	33828.6	92.6127	5015.35	11347.8	3885.41	2947.22	6425.43	22661.2	2532.78	6044.26	2099.43	19893.2	17901.7	9297.26	30026.3	951.915	21202	196.996	3362.5	7000.02	9061.29	2459.35	740.395	1160.37	837.211	23740.1
67	F	68	35	32.6	269.6	0.1608	142	1	G	13.8511	3272.56	4390.12	297.452	5500.37	6295	3595.18	13849.9	14550.6	18466.9	758.764	485.255	11520.1	10144	16282.4	0	2201.33	5302.89	2597.52	1803.42	7037.21	3902.99	1590.8	1943.83	26.9017	14407.6	13124.1	6119.83	15435.4	597.739	12965.1	0	2314.26	6912.84	6617.83	688.227	659.581	746.703	413.145	9156.31
68	M	22	128	103.2	266.2	0.2378	125	0	P	651.326	13437.2	15183.3	1056.95	12075.1	19285.9	6144.66	15242.8	16026.5	32588.3	3470.07	3461.16	24056	21394.7	39271	155.119	15377.2	11635	13775.1	11734.9	5727.58	20521.2	7469	5826.43	1753.67	10372.1	11465.9	8485.06	34348.4	1742.31	11337.5	226.799	9168.35	4871.16	6579.93	1150.09	2605.34	2527.66	3012.87	24543.4
69	M	45	45	41	368.9	2.3273	150	1	G	2182.15	41581.6	52665.8	2792.91	17748.8	39110.9	12745.8	42394	31795.2	65983.2	6683.44	12584.8	59756.8	49363	73293.8	1044.45	57898.2	26137.6	28121.5	24692.1	13912.7	65207.8	11356.6	15951.8	1467.39	33100.7	27175.2	18111.4	80711.7	2647.83	32664.9	601.35	10430.6	16490	17480.5	2775.01	3145.27	2567.05	4060.27	56130.2
70	M	58	26.6	13.7	178.2	9.738	128	2	P	1159.77	34769.6	49275.1	3589.82	20416	35448.4	15814.4	51020.4	42296.1	70059.7	5838.17	12582.8	64530.7	42450.6	78280.3	1366.58	49401.4	37371.5	25197.8	22113.9	20005	70834.4	8439.87	17859.8	3461.41	50714.1	29405.7	16155.6	84446.5	3875.99	56798.4	1283.19	9658.85	27623	31746.4	5647.62	2700.62	2197.32	2602.97	68597.1
71	F	23	112.1	93.9	377.3	0.8296	98	0	P	860.257	13694.9	15496.1	1072.98	9278.85	12554.2	4996.22	14868.2	13084.4	27964.7	3781.28	4569.28	24214.8	19468.1	28244.8	101.179	11427.1	12275.1	10577.6	9707.38	4423.83	22176.6	8081.05	4673.51	168.099	9938.91	7392.82	3997	25552.8	1791.75	8650.68	224.766	9521.46	4086.46	4497.7	900.891	2264.75	4142.38	3298.49	23402.6
72	F	35	78.8	71.8	406.2	0.4284	106	0	G	149.778	9367.44	10444.3	450.697	7680.42	12187.6	4893.56	15218.7	13997.9	29597.7	1949.13	2495.22	21689	16630.5	27751.7	94.8036	6777.83	4453	3573.76	2861.91	4461.53	16015	2749.49	4093.9	1920.12	11603.8	9433.9	5661.71	25603.1	402.4	10776.7	50.8115	5038.42	5837.62	5907.02	390.273	1063.02	1604.09	941.883	15301.8
73	M	61	65.3	70.8	288.1	1.1136	118	1	G	231.345	8819.72	10065.4	428.645	9817.67	15052.8	3953.63	15645.3	14869.5	29584.7	1293.55	1644.47	22918.6	17051.1	21198.8	78.983	7385.29	10199.8	7394.7	5728.42	4810.14	12027.8	3151.53	4488.39	120.695	10577.7	10881.5	7759.18	28472.5	1453.86	10468.1	169.281	4791.85	5932.74	5241.83	741.719	1233.13	1210.6	1065.81	19620
74	F	63	39.7	41.5	488.5	0.2775	132	0	G	581.309	7253.51	10167.5	869.405	10585.4	13130.3	6888.01	20673.7	15979	30008.6	2027.96	1802.91	18128.1	14337.1	26771.9	162.872	4535.78	5783.23	3259.56	2093.08	9725.78	9055.94	2662.65	4835.28	434.36	21538.7	16443.2	11816.5	24663.2	1621.94	18175.6	1749.45	4249.45	10323.7	11023.9	2120.34	1522.47	2547.09	1180.03	13969.8
75	M	45	46.1	46.6	223.2	1.4425	140	1	G	125.815	5310.39	7912.36	220.419	6421.18	9294.31	3543.88	15298.5	13094.8	24277.1	943.663	1090.47	16189.8	12341.9	18499.8	128.3	7932.15	5817.46	3375.47	2570.85	4487.18	11364.8	1797.51	4066.65	1266.77	11115.4	8974.77	6021.75	23070.3	575.455	9206.81	119.699	2178.76	5377.4	5417.51	709.357	542.647	552.976	419.01	13586.6
76	F	49	60.7	65.1	266.6	1.0036	110	0	G	384.001	7176.28	10998.3	974.028	11675	15905.4	7609.45	21273.6	19157.8	40093.1	3928.98	1888.62	28986.8	25491.7	40938.5	141.266	10143.2	5792.36	4065.19	2913.64	11168.4	25076.3	3699.46	8093.14	162.899	15236.5	25338.1	17040.4	35295.7	801.536	16105.4	430.517	7073.05	6305.53	6974.88	2458.78	1833.56	4271.33	1768.13	19106.4
77	M	63	65.5	48	566.6	0.1785	119	1	P	222.579	4751.95	6963.9	301.449	6675.34	6374.82	3703.06	13130.3	12324.1	20106.9	974.816	1616.71	14940.9	11796.5	17068.4	120.289	2497.1	5102.96	2119.59	1477.04	4890.56	10337.3	2239.18	2947.84	266.941	12864.9	9008.07	4802.21	13040.1	603.295	11186.7	302.316	3480.79	5919.05	6699.36	481.49	884.031	1390.86	756.265	13255.8
78	F	40	87	73.8	223.5	0.898	98	0	G	254.768	6495.76	8721.12	696.515	9380.29	11548.1	4643.93	13871.4	13787.1	24577.6	1715.12	1934.1	18242.9	15743.6	21783	95.9538	3211.96	5789.16	3703.53	2487.51	5737.56	11862.8	3729.1	4222.7	180.592	12793.8	10441.3	6400.82	17121.1	1133.47	11922.5	405.117	6151.35	5927.62	6472.07	580.4	1606.72	1318.05	1550.32	17108.6
79	M	39	50.5	54	429.8	3.2945	140	1	G	909.224	45280.1	60388.9	1684.98	50107.5	62475.6	15247.4	53022.3	38663.7	79735	14157.2	11106.5	80447.5	66606.8	91530.1	1402.97	65456.9	45524	41787.1	28260.1	14725.2	84764	11361.7	30312.9	4524.15	38832.4	43066.2	20243.8	87713	1805.61	44211.9	1928.8	16265.3	19583.8	23603.5	67.7541	2415.99	1727.24	3485.93	75764.4
80	F	33	56.9	62.4	138.9	2.6939	137	1	G	804.14	14226.6	18942.4	1269.54	14517.2	16507.7	6435.11	26478.1	21882.6	46952.2	3184.49	2625.73	41895.4	32445.9	47284.1	354.548	15244.5	17114.2	12072.3	8286.01	8546.22	41246.5	5295.72	10175.9	374.604	19441.3	13936.8	10496.5	48815.9	2344.88	18534.5	1082	7886.62	10819.9	8816.47	2109.16	1883.82	2845.92	2364.68	37309.2
81	M	66	51.5	32.8	307.8	3.0933	151	1	P	1990.58	28615.5	38915.9	2357.8	31720.4	42538.7	15251.4	40854.2	29825.8	60161.9	7935.59	5394.01	56045.3	49295.2	70897.7	1590.56	47082.4	24707.8	25742.1	16831.9	17108.6	59146	7678.16	20782.7	1210.91	35911.8	33629.7	22608	80502.6	3870.19	34942.2	1987.18	12211	17673	20535.2	4197.41	4118.24	6196.62	4618	55579.1
82	F	41	66.7	60.5	189.2	0.729	142	1	G	525.899	2564.52	4113.31	386.151	5631.28	7810.78	4110.95	19346.6	19021.6	31949.6	683.959	905.966	15343.2	10405.6	16675.4	51.9217	1780.59	4811.68	1757.48	738.675	8808.5	6978.33	1683.1	3144.82	133.77	18418.3	13337.5	6895.02	17725.1	305.966	17840.3	460.087	2333.78	8461.83	7844.63	928.357	713.322	721.821	360.311	13729.8
83	F	45	66.8	66.2	509.7	1.2585	102	0	G	859.652	17605.8	23063.3	1095.01	22530.7	25763.3	7614.42	29354.4	24198.4	49568.8	4129.56	2847.57	39573.4	31405.8	48598.9	312.276	22231.3	21277.6	14878.7	11579.7	7416.9	42999.8	7774.66	10157.2	205.972	17694.5	15667.3	10044.8	50610.9	2170.51	19364.8	851.926	10264.1	7945.52	10692	3301.85	2414.95	5670.55	3084.8	43934.4
84	F	34	100.2	77	334	0.2076	110	0	G	727.899	5042.39	6164.95	422.392	8655.22	10155.4	3356.72	6269.3	5703.8	12058.3	2316.04	1923.56	12612.9	13397.8	20173.6	149.067	2876.21	5445.26	3545.32	2146.07	2782.22	8948.03	5667.23	3386.24	1437.74	5402.65	5100.05	3281.77	13139.9	602.508	4497.27	287.369	7801.41	2965.34	3036.26	515.388	1500.02	2297.64	2489.72	9336
85	F	22	97.9	76	257.2	0.2793	108	0	P	184.114	2594.68	3333.16	382.94	4839.61	5328.22	2285.6	6198.41	6301.08	10842.6	901.786	463.271	7489.41	7735.02	11783	31.7168	1671	2027.1	1743.65	1016.55	2719.58	4469.99	1701	2053.18	59.7351	5492.1	5461.14	3523.66	8864.57	456.038	4596.06	230.918	3277.33	2802.41	2988.93	291.494	687.378	1035.68	786.713	6538.89
86	F	25	91.2	120.2	220.1	5.56	116	0	G	4552.13	18166.6	20161.6	3284.33	18507.1	18762.3	6444.98	24499	19142.9	47798.8	8558.37	6407.73	38465.1	29535	43133.6	0	18152.4	20422	19593.7	15936.9	12241.3	47153.8	11719.2	9599.23	2647.44	10409.5	9305.8	11513.5	41067.3	7218.51	14259.7	3724.57	10958.5	5119.18	5622.93	2067.3	6950.9	7558.48	7239.44	39877.2
87	F	22	83.3	87.5	111.7	1.7224	113	0	G	611.38	6855.37	8231.07	664.925	7903.55	9443.21	4081.88	12615.9	10240.2	24490.8	2519.67	1284.82	19726.1	15063.5	29471.8	159.622	7057.86	9797.76	8485.07	6915.06	4684.1	23480.2	5816.15	3789.61	182.69	8036.69	6660.82	4045.52	23434	1671.87	7592.8	247.088	7571.81	4647.76	4237.95	712.802	2119.48	3211.72	3080.95	19382.4
88	M	59	41.7	54.3	355.8	2.364	118	1	G	518.713	9533.15	14729.2	644.693	15560.4	19824.6	5177.18	22932.8	19352.3	35956.1	1859.98	1471.85	36322.1	27472.1	48091.1	419.432	11924.6	12078.7	8908.96	5854.27	8712.87	32353.7	4464.78	10268.6	261.954	18237.2	20668	11224.8	41525.1	1194.67	20419.6	471.897	5224.74	8094.75	8175.98	1651	1343.92	1089.99	1381.84	27587
89	M	78	24.7	17	620.6	7.5563	132	2	P	1616.35	51307.3	69162.6	3420.59	72375	76574.8	19780.1	63542.3	49351.2	76978.8	10132.4	8321.41	92783.4	78736.2	108297	1837.8	64953.3	57092.9	46154.5	28678.7	29663.5	89101.9	19009.5	39935.4	1519.16	70221.5	51625.8	28363.3	95625.7	3524.99	77573.8	3112.23	13355	45557.2	48108	8661.78	5999.93	3725.16	3425.3	85469.9
90	F	23	103.8	100	250.4	1.0925	99	0	G	0	6242.86	9814.4	0	12275.6	14338.6	5006.94	18533	15105.8	31329.6	1336.38	0	30128.9	24077.1	35847.9	0	18196.9	13762.7	8592.82	3299.71	8495.89	22143.4	4591.77	8111.56	2528.22	15380.4	12284.3	8227.01	32416.6	78.2276	16060.2	112.316	7504.86	7383.89	7898.53	771.729	395.602	118.481	917.419	22557.4
91	M	47	85.5	82.4	231.1	0.75	102	0	G	973.682	10047.9	14622.4	1496.17	16463	17376.7	8100.41	23311.3	17227.4	39465	3846.03	2122.85	32075.2	25878.1	52437.1	876.789	12430	18481.8	11998.7	9158.24	10129.8	31422.5	7999.8	8019.85	870.257	15555.7	16130.5	10940.4	42084.5	1668.92	14267.2	607.455	9953.06	9522.21	9785.53	2177.31	2481.87	3432.06	3140.18	29444.2
92	M	45	55.8	59	290	3.2534	156	0	G	365.238	10914	16968.8	1202.8	15613.4	15751.1	6763.97	22729.7	19852.6	35902.6	2972.31	1533.56	32471.5	23508.5	35016.7	491.013	10332.5	17317.5	12497.6	9117.81	9332.13	20617.8	5436.59	6987.73	3539.75	22387.5	16224.2	7990.17	30792	2060.16	22954.2	648.993	8655.43	10427.7	12175.8	1564.43	2297.01	3814.56	2035.73	33499.2
93	M	67	38.1	38.8	176.6	0.6888	118	1	G	75.3752	4366.13	6487.61	1260.44	13752.5	9950.03	5097.6	13180.8	13845.2	18036.6	1069.94	278.411	13026.2	12882.3	27222.1	146.696	3795.16	7080.52	5172.59	3625.07	9012.23	6020.13	2695.57	3830.5	143.08	16857.2	14980.1	8276.31	21698.4	1084.77	15052.6	273.694	4532.14	8867.22	8726.63	725.685	1421.08	1130.64	926.831	13109.3
94	F	29	130.7	118.4	385.8	0.744	108	0	G	211.922	4571.14	5809.52	355.59	4550.97	6796.79	5428.33	14379.8	14363.7	25864.7	2838.9	927.99	17311	14274.8	22225.6	217.896	4538.93	4425.79	3912.6	2558.48	5883.86	9673.23	2026.21	4908.99	389.921	10182.1	12077.7	8889.86	24665.7	699.522	12200.2	214.758	6462.73	4686.66	5533.16	1162.82	1532.73	3028.84	1790.77	10149.3
95	F	47	40.4	40.2	151.1	0.3392	134	2	G	118.334	4328.07	6299.63	1129.06	10216.5	8916.18	9235.81	16802	14056.7	26124.9	6119.43	907.286	17018.5	22092.6	40967.8	139.207	5187.57	4656.94	3220.56	2381.8	10417.9	10564.9	1768.63	4272.3	144.097	14763.4	16900.7	13971.1	31767.5	360.808	13648	236.192	6742.67	7377.52	8061.79	1296.29	1481.45	4814.34	1196.38	10138.5
96	M	21	104.8	84.4	241.2	0.8169	142	0	P	70.6068	6191.72	7853.3	479.891	6385.57	9160.2	4101.05	11599.3	9596.88	20076.6	4381.25	1800.57	22476.6	15821.2	30055.6	0	7815.67	5579.6	4995	4569.55	3947.84	19114.5	3605.63	5590.02	22.326	6860.5	7217.82	3720.87	21638.9	729.625	7058.22	17.5709	7932.64	3281.34	4051.8	478.978	1555.48	2430.52	3847.66	13511.5
97	M	55	66.5	54.5	375.8	0.0896	129	0	G	0	2725.76	3395.25	342.009	4478.5	5059.2	3260.72	8842.8	8444.81	14431.9	1185.77	305.605	9675.21	8242.67	15780.8	0	1826.42	2465.87	1748.44	1410.08	3951.37	5175.73	1216.6	2239.22	21.3479	9269.97	7183.94	3532.12	11632.8	57.4233	8588.05	37.6273	2430.16	4209.73	4751.05	340.611	620.278	589.648	448.081	6073.12
98	F	72	65.1	18.8	659.5	1.9912	170	1	P	248.993	28070.7	38941.2	1089.46	25410.2	35789.6	8055.55	36147.6	28985.4	52389.2	8884.61	3540.46	64777.6	47376.1	62144.7	433.11	35727.6	16605.2	18228	12763.6	9493.42	61952.9	8559.16	17144.6	4029.35	34046	22839.5	10264.5	67040.6	1668.39	35950.6	640.945	9067.06	15647.7	18810.7	1920.7	1964.72	2159.09	2615.87	47608.2
99	F	47	68	58.7	143.3	1.0808	110	0	G	1917.93	18078.8	23876	1840.83	20358.2	24769.1	11904.6	35455.6	32118.9	70270.1	6174.35	3636.59	47546.5	33317.3	69592.3	350.382	11913.8	23655.9	13893	9797.72	11604	51989.9	8160.08	11898.9	2599.14	27438.2	15904.2	9953.22	55577.9	2931.18	29976.1	1854.18	12803.8	13228.1	16565.4	1939.19	3487.38	2821.37	2947.72	52273.9
100	F	59	83.9	84	169.2	0.247	129	1	G	1.71023	1848.14	1926.27	16.9655	3311.91	4701.3	2152.75	6272.15	6506.6	13500.5	845.282	93.4904	8474.02	7720.95	16261.1	10.6365	464.086	1061.23	359.089	302.559	2287.91	3467.2	986.959	1480	426.454	4919.75	4319.53	1434.68	12105.9	28.3804	5319.41	9.05853	3099.83	2487.76	2016.97	31.2504	62.0493	206.869	155.866	4409.41
101	F	63	31.2	27.1	354.7	0.7714	113	1	G	635.563	23348.2	29372.8	471.47	17730.3	27715.4	7786.47	33526.5	24474.7	56626.1	6202.37	3355.62	48726.1	33648.5	60350.9	455.308	21350.9	18324.9	15657.2	13689.4	9323.08	45293.1	4547.73	15498.2	2619.42	19833.1	15721.4	7981.15	67783.2	2220.74	23133.2	467.334	8104.79	10036.8	11277.6	1896.64	1028.76	1423.37	1955.63	37010.6
102	M	56	33.8	48.9	561.8	0.4249	116	0	G	0	10547.7	15122.4	0	9133.64	12892.8	5263.39	20391	17574.5	37677.4	432.824	0	32753.8	18369.7	36015.1	0	6864.39	9581.47	7013.27	5124.16	8624.98	23375.1	687.403	4465.6	0	21963.7	12082.1	6128.23	38078	37.5466	22839.9	0	3520.5	8940.07	10324.4	0	0	0	0	22609.2
103	F	31	85.7	100.2	289.2	0.675	120	0	G	0	13771.8	14035.2	87.5247	14225.2	21607.7	6832.05	23355.7	17790.4	46330	6822.78	1727.32	36007.6	28221.1	48288.7	13.1916	17145.8	11448.9	11925.6	11845.8	5389.42	38905.9	6265.79	12864.7	254.38	10758.8	17487.3	7528.43	45578.1	614.17	13031.3	0	11637	6200.53	7784.51	763.968	1289.27	2686.13	2457.94	26028.7
104	M	64	45.7	53	469.9	0.309	133	0	G	6.71149	3905.05	5593.43	49.8947	6261.53	9727.04	2955.93	15094.9	16476.1	29723.4	1157.49	145.139	16840.5	13327	23969.7	0	3252	3578.61	2511.76	1431.97	5863.53	11177.5	824.757	3902.54	643.245	10122.5	12204.9	6287.03	25154	70.8343	11532.8	22.0153	2988.76	3988.85	4165.3	199.245	202.566	342.278	124.225	10402.8
105	F	62	39.9	42.3	342.5	0.63	148	1	G	49.0413	11876	15701.8	317.304	9892.93	14027.2	5049.29	21643	16679.5	38908.6	4171.12	2030.62	32799.2	23914	46606	59.3349	11151.7	12345.4	7276.55	6496.06	5384.28	35170.6	3206.54	7357.31	19.0224	10188	8037.46	3167.18	37320.3	728.145	12610.6	144.8	6597.96	4580.35	5268.99	1818.51	902.941	1684.07	1496.02	28132
106	F	37	50.9	84	339.4	0.4524	122	1	G	123.672	11378.9	14120	1410.05	15334.3	15855.9	11851.5	20626.6	18322.8	33240.8	7930.67	1533.45	28493	28091	50813	117.536	8223.46	10131.5	5374.84	5703.96	13483.6	24499.7	3980.84	7803	226.809	17153.3	21814.4	10839.2	38429.6	871.648	16940.6	324.884	13426.7	8538.26	7809.4	1478.39	2614.66	6963.49	2324.54	19123.3
107	F	48	47.7	50.2	142	1.9619	137	2	G	662.892	17917.3	25155.8	1213.58	18128.9	26622.7	6170.76	28538.5	21205.2	46104.5	7155.47	3926.53	56789.2	43083.6	59148.9	288.301	31217	19970.2	19438.9	15789.3	9697.65	62790.4	5577.39	15574.3	201.408	16405.6	31531.3	20511.8	67402.6	1799	22390.6	532.814	7418.52	8451.27	7931.02	2676.21	1159.49	1655.77	2442.74	37625.9
108	M	21	99.3	111.6	352.5	0.8122	139	0	G	256.617	11322.3	13875.4	480.388	17174.3	24897.9	11335.9	23379.6	19400	42663.7	9750.62	1627.7	37327.3	36528.8	73751.2	19.8948	16023.4	9523.39	9822.76	7282.92	13826.8	34725.3	5249.73	11044.8	20.7149	14785.2	25614.1	14576	50945.8	885.866	17416	372.707	13380.5	7460.29	8641.55	2977.44	2295.46	5703.95	2878.05	21003.9
109	M	28	54.6	41.4	195	0.3421	127	0	P	45.692	2813.92	2553.99	63.3415	4374.36	5971.08	2179.32	6141.69	5971.46	12321.3	1677.37	543.504	9791.19	7664.68	16746	119.468	3555.47	2622.12	2591.94	2583.5	2831.55	5270.68	1659.82	2734.28	1003.27	3564.3	6542.03	3906	17905.4	123.171	4011.63	15.3162	3650.89	2000.96	2167.87	502.682	247.878	363.991	880.243	5464.36
110	M	58	36.7	21.2	363.3	4.6257	150	1	P	1447.27	45339.2	59096.2	1511.43	41662.2	61371.2	19221.2	57777.7	42757.7	80929.6	15041.8	9304.07	64689.8	60677.1	90768.2	1077.24	53113.6	43622.3	36365.4	28954	23057.2	79436.4	9939.92	30632.2	940.017	46942.7	44697.6	21874.8	99957.2	4093.91	57418.9	2792.57	13778.1	23554.9	29734.1	4271.67	3564.48	4829.7	4353.74	66818.8
111	M	31	74.9	86.1	362.2	0.255	113	0	G	568.779	18696.5	20889.5	1601.05	12382.4	15871.1	8030.53	19145.6	15021.6	33914.6	9436.05	3188.86	35314.2	25262.5	47410.5	253.264	19678.4	13909.8	17609.7	15464.7	8140.71	34637.8	8194.77	6976.06	986.361	10699.3	11217.6	6335.86	44084.3	3177.63	12233.8	401.554	13870.6	5794.9	6818.93	1526.76	3220.16	5309.44	5915.48	26518.3
112	F	43	56.7	48.1	388.2	1.6632	127	1	G	1966.33	31692.1	39863.1	3046.05	20240.3	25717	10882.6	37192.7	29306.1	64449	9858.56	6069.79	59436.4	43908.1	66895.8	525.765	30760.7	28825.7	27208.6	21402.8	10525.4	59854.6	7646.13	14110	871.037	22613.9	14952.4	7880.38	66461.8	3545.37	29053.4	1616.39	15713.3	9289.53	14080.9	2975.15	4171.52	5426.7	4279.6	55443.1
113	F	46	68.4	64.7	374.6	0.3744	146	0	G	2031.55	25392.9	33051.3	1782.12	26155.2	39096.6	53569.3	37203.9	34925.8	57975.3	40510.6	10341.3	56060	78919.4	111282	1447.48	27993.6	31967.5	18693.4	14717.5	47089.3	39255.1	14550.3	24549.8	3286.25	20970.4	59236.1	41938.5	67378.7	2705.36	25361.9	1239.19	60798.3	10812.2	12924.6	10542.9	22211.2	42346.7	22005.3	38669.5
114	F	38	110.1	84.8	293.5	7.191	163	0	P	2572.22	59480	59253.7	3263.02	53135.6	82229.6	20858.5	59801.6	47096.2	81807.9	32050.8	14402.7	95468.5	80526.8	98163.5	897.933	73506.8	50236.8	66181.6	53404.8	16627.4	94319.3	20575.7	38555	2357.89	29094.5	40738.1	22141	87033.3	5085	49571.7	3716.21	28053.4	15134.1	26080.8	7217.68	7377.21	9624.04	10432.1	75997.3
115	M	27	76.2	78.9	239.6	0.156	106	0	G	114.626	7226.26	6358.74	433.143	8534.06	13804.6	8437.48	11260.5	10418	22789.8	5919.15	969.652	17473.3	18048.7	32128.7	125.005	3931.15	4297.07	2397.74	2274.62	8460.63	9860.56	2032.19	4906.82	291.61	9780.34	12724.4	8622.85	27284.7	1176.45	10504.2	279.659	7298.64	5794.7	5712.84	643.904	1712.66	4221.82	1419.74	8069.35
116	M	41	62.7	51.6	349.5	0.768	133	0	G	0	8843.66	10716.1	182.395	7317.49	10330.7	4311.71	15961.3	10189.2	29235.8	4608.72	1016.21	26676.9	19580.1	36900.3	0	9006.82	6140.04	4775.98	4885.85	5735.75	25245.8	3073.03	4626.3	15.3933	6766.77	7627.71	4264.29	31535.8	316.665	7758.43	0	6747.02	3314.47	4267.44	1604.44	780.522	2156.69	1734.51	14035.2
117	F	62	17.5	29.6	397.1	6.1272	167	2	G	703.398	49945	63591.5	1469.14	46217.7	66113.8	20069.9	59015.1	39128.9	72741.4	25780.8	8984.32	93230.5	79280.7	95957.8	940.063	70777.4	38963.5	45805.1	27502.3	20194.8	86508.2	9065.96	36139.1	3386.58	48238.8	75669.3	46609.4	94775.6	2423.85	71393.5	2428.57	14890.1	29231.3	34368.9	8500.26	3444.14	4701.69	2218.15	67601.4
118	M	23	82.5	79.6	251.3	1.32	115	0	G	846.949	23538.6	25808	1024.08	14693.1	25373.5	9439.16	25305.3	18830.9	43171.1	10652.6	3566.19	50890.6	38357.5	63380.7	1000.51	30054.2	16598.3	22987.1	20032.9	6601.73	48860.7	10591.6	9192.23	774.251	9429.51	17174	10262.3	61480	1830.99	13585.8	700.876	14242	6106.18	5956.92	2079.3	2686.67	3910.56	3859.74	34546.6
119	F	28	74.4	65.2	302.2	0.9223	99	0	G	384.563	10934	13939.5	1383.6	13293.4	14376.3	10539.8	26693	22687.4	46272	7410.78	1966.78	36392.1	22868	47139.6	446.445	12928	9671.06	7865.84	5886.77	13811.5	31522.5	3869.51	11208.6	314.202	19423	26444.1	14519.5	45447	1322.27	21550.3	527.92	8892.31	8598.03	10278.4	2946.39	2126.87	3517.54	2290.9	20454.7
120	F	68	69.6	67.9	501.1	0.6226	144	0	G	707.054	22337.4	31099.4	1171.94	16557.8	26434.2	11233.3	35935.4	30165.1	68748.5	8112.4	3173.15	53387.9	40170.3	64062.1	604.172	22822.9	17680.8	12989.5	7153.14	12996	57503.7	5326.97	16965.3	2939.4	26856.2	25423.8	13936.8	63892.8	1483.56	35232.6	1172.03	10879	14031.7	15234.9	2598.6	2507.53	3712.47	1938.26	39670.4
121	M	21	117.8	96.8	300.2	0.2056	120	0	P	71.1598	10502.7	11366.9	390.718	9185.77	11274.2	5951.32	13386.3	11224.6	22486.3	4696.46	1609.87	21647.4	15461.1	32936.9	125.71	7551.58	7682.28	4761.55	4591.18	4944.27	21111.7	3265.99	4695.18	1447.95	8145.02	5659.65	2216.29	20452.7	703.869	10036.2	121.811	6683.29	4193.85	5732.52	707.914	1811.48	2422.93	2018.92	13627
122	M	52	49.8	52.5	185.1	0.14	112	2	G	198.875	15772.8	15392	597.379	11972.3	19649.8	8722.14	14325.9	13716.9	28815.7	6697.76	2271.09	22178.1	23773.4	37371.6	535.088	11216	9779.57	9024.62	9440.63	7257.28	21565.5	4134.1	6483.01	522.522	13101.6	12751.7	6087.39	39674.2	811.344	14712.8	521.588	8967.25	8495.64	8136	1293.24	2061.49	3815.85	2683.14	17874.2
123	M	69	64.6	61.8	366.9	3.12	128	0	G	787.891	25471.7	34186.6	2289.06	28797.4	36437.2	15414.8	51696.2	43749.1	73280.2	8694.8	6139.92	58781.7	44782.8	66508.7	1516.18	18156.3	37798.9	11994.7	9701.98	14053.5	54576.9	8484.37	15012.3	1351.9	40140.7	22096.5	9386.12	68385.5	2265.1	41850.8	2631.52	13401.4	14583.6	20565.3	3635.92	2300.78	5070.42	3484.97	65461.9
124	F	43	63	62.2	172.2	0.695	106	0	G	383.934	7945.18	9605.74	382.451	8042.49	11217.4	5846.47	17066.1	14096.3	30181	5357.46	1992.92	19428.7	15363.1	28645.9	128.623	6651.73	6957.6	4231.8	3422.62	5622.61	14614.4	2793.13	5432.12	185.004	11769.6	9632.83	4131.15	24183.8	1050.37	11387	381.647	6681.69	5893.98	6882.88	1156	1585.65	3239.27	2208.53	13320.9
125	F	29	59	61.5	389.3	0.8484	114	1	G	227.245	4958.11	6826.08	814.864	11522.4	13534.5	3368.01	12866.4	11284.5	23768.2	1400.34	1546.65	13218.7	10230.3	17456.4	253.285	3502.91	5533.66	2369.37	1627.66	3475.57	8196.6	1782.45	3772.91	212.807	13772.6	4951.6	2378.71	16677.8	670.503	12146.8	1531.75	5031.33	5121.1	8865.5	393.833	1059.53	1431.13	907.67	12895.5
126	F	17	82.803	82.803	228.2	0.054	100	0	G	106.545	5892.17	6013.23	272.165	7120.02	8450.67	4101.43	6384.99	6009.65	11625.9	3596.33	1316.63	8565.95	10767.4	19214.4	155.889	2925.11	2769.1	2966.32	2130.26	3969.85	4761.32	2605.19	5031.58	1932.02	8561.69	6838.87	3499.44	12231.9	1214.46	7624.92	442.952	6852.54	4429.96	5379.54	643.368	1828.26	2657.15	2449.95	6131.43
127	F	49	79.2	63.2	199	0.9673	153	0	P	561.91	14663	20674.8	1859.62	14531.6	13415.6	10336.2	27997.9	24537.1	47009.7	6048.83	2710.63	35253.8	28636.5	41786.2	274.971	13519	10668.3	5929.43	3488.27	12385.3	30375.7	3187.24	8481.19	535.012	22318	18864.5	8186.72	47575.5	977.661	22924.1	961.068	7724.53	9815.81	11844.7	3018.85	1968.82	4058.35	2080.1	30796.8
128	F	17	99	111.8	178.4	0.188	104	0	G	285.466	7040.24	7637.38	348.216	7732.48	9688.98	3927.16	7747.51	6536.45	17429.1	3991.72	1424.14	12890.5	12536.8	24042.6	25.313	6776.15	4197.46	4710.88	3421.82	3532.11	13244.3	3127.5	5464.56	189.967	5010.96	6090.41	2734.31	16735	478.765	5430.15	333.938	5784.18	2589.26	3635.23	1114.89	1159.14	1207.85	2043.53	9700.59
129	F	38	31	29.7	158.1	2.0349	117	1	G	1073.9	29472.7	41814.5	1362.52	33403.6	49636.8	14659.2	46044.6	35754.2	80255.7	20313.7	6410.6	80855.7	66546.2	86356.2	654.998	52992.2	24345	34908.4	20138.8	17755.3	77673.5	6426.49	35099.6	1970.72	28388.1	62946.4	47848	83546.5	1321.47	37484.4	1231.59	15007.4	16202.3	17827.8	5692.86	2290.08	4365.34	3454.22	43745.5
130	F	44	53.7	52.3	305.6	0.9219	134	1	G	620.379	9579.89	12456.4	1166.25	13026.8	11995.8	5481.11	18004.1	15810.5	35113.3	3702.8	1069.53	26036.5	18926.6	30961.7	93.565	7547.94	8585.21	5336.64	4474.39	6291.49	18499.7	3240.86	5613.24	201.765	11412.6	9682.71	4779.46	31211.8	616.488	11817.5	213.44	5890.26	4947.88	6074.96	1299.38	930.01	1267.96	1273.93	19382
131	M	55	30.3	33.2	323.3	3.6594	134	2	G	1287.93	25802.4	34177.7	2632.21	23680.5	26997.9	11619.7	41217.6	33909.8	68165.8	5361.02	3393.62	57720.5	35453.2	47379	576.927	31948	30650.6	14655.1	10483.9	15991.9	63826.4	5192.77	12855.7	668.299	49584.6	23800	13857.9	82665.5	1826.94	48385.4	1450.51	6012.87	27372.8	23628.7	4222.23	1673.73	1061.21	1563.94	57466.7
132	M	58	45.7	40.1	181.8	0.363	111	0	G	613.251	10436.7	12830.6	1708.77	15339.1	13146.6	6853.38	16146.7	16192.9	32384.8	5057.65	1577.21	22655.9	18731.3	31610.3	149.942	11688.1	9507.3	8304.23	6976.19	6776.51	18270.1	3993.03	6582.72	211.539	15995.6	15754.1	8395.45	36942.3	816.665	15726.2	519.665	8124.6	7788.13	9548.02	1542.97	1733.43	3400.07	2109.77	17970.2
133	M	47	75.8	68.3	317.9	0.12	119	0	G	594.92	4513.1	5285.58	735.029	7205.04	6116.18	3831.85	8502.86	8944.61	16799.5	2076.84	548.45	13320.8	9604.69	15063.3	0	2445.62	3440.74	1960.24	1793.41	3978.06	8747.98	1842.53	3252.54	217.136	7981.28	5396.56	2795.06	13319.2	93.1505	7889.77	83.5475	3394.79	3708.69	4408.07	698.295	617.817	1136.46	753.599	8458.08
134	F	65	75.7	77.8	524.7	0.1663	132	0	G	339.115	10149.3	11615	1073.48	13013.8	12060.6	5637.77	10687.9	9859.3	22462.7	6447.6	2140.66	20763.8	20913.5	28153.1	0	9591.46	7035.8	7965.11	7713.2	4979.01	19461.3	7586.3	6341.74	384.697	10471.3	10479.3	4328.1	25411.3	535.858	11574.2	486.98	11352.4	5560.02	7110.8	1548.06	2890.78	5276.71	4355.41	14826.3
135	F	34	94.6	93	309.3	0.4693	108	0	G	653.099	14439.6	16605	1241.91	10664.5	10141.6	5733.84	14518.9	13158.6	27672.4	5195.46	3306.29	27583.6	19934.8	24022.8	73.6316	13944.9	13358.8	11344.7	9913.89	4560.79	28366.1	5297.29	5893.18	528.557	11337.2	5469.06	2442.31	30660.9	1284.34	12240.2	517.535	8544.48	5402.27	7156.09	1446.71	2102.54	3505.88	3108.43	26237.7
136	F	63	38.2	34.2	160.9	0.8959	123	0	G	813.467	6719.28	8390.91	489.977	8108.18	10622.1	6050.06	18882.3	19299.8	40687.5	2559.49	780.898	20745.4	13896.4	25969.2	168.464	4826.84	6559.93	3753.66	2771.95	7935.76	15173.4	1739.02	5376.13	2668.4	15948.9	11836.1	8306.52	36386.4	410.824	18958.3	428.787	3321.32	8265.8	7887.35	1519.78	951.755	1263.46	389.146	19208.8
137	F	79	70.3	58.2	608	0.4499	142	0	P	1333.22	14288.2	18587.5	935.141	16811.5	17034.3	9164.77	23543	20062.1	37370	4866.92	1871.99	32869.8	24129.2	34797	276.214	9042.96	11756.5	7769.32	6614.15	9234.97	27347.6	3885.61	8539.08	179.403	21497	14028	7839.67	36346.4	1219.29	21204	853.011	7793.64	9521.79	11783.9	2988.63	2770.11	4450.88	2297.13	28747.4
138	F	62	68	64.2	258.1	0.805	142	1	G	253.144	5289.27	7092.61	237.73	7430.42	7701.49	4220.04	15528.4	14453.8	24474.1	1827.26	642.803	15663.7	11779.4	18969.8	169.556	3411.49	4654.16	2322.58	1717.15	4837.81	8285.37	1623.84	3573.76	1172.67	12226.7	8327.11	4134.83	18352.3	251.244	12163.1	407.287	4320.64	5378.5	6605.88	766.789	949.136	1879.52	875.289	13953.4
139	M	55	38.8	38.4	618.9	0.2268	160	0	G	273.478	6368.57	7517.21	371.813	7602.43	8893.11	3637.21	13106.1	12355.3	21826.2	1389.14	752.603	13434.4	10703.8	14734.1	103.387	3417.7	6016.39	4851.43	3505.68	4452.68	7404.72	2162.59	3671.58	91.6069	11871.1	6330.24	3017.06	17288.7	640.532	11992.9	368.473	3502.34	6515.63	5961.65	515.508	753.708	1010.87	756.937	13734.1
140	M	60	46.5	39.2	361	1.6517	148	1	P	490.345	12857.8	16559.9	993.553	9404.82	9501.37	6059.28	21019.2	14884.8	35011.1	2695.18	2161.74	26543	19188	24604.5	249.217	7633.36	11445.3	7829.48	6431	5502.75	18918.9	1819.44	5373.75	385.297	12730.2	6837.25	3430.06	31721.7	1026.58	13079.8	313.912	4842.76	5461.08	6972.8	518.659	838.929	996.884	1213.28	25874.3
141	F	20	110.1	115.1	283.3	0.3737	114	0	G	163.129	5922.82	7379.47	622.748	7036.34	7253.46	4823	12988.3	11410.2	20480.8	2090.73	881.888	14949.8	10562.6	16031.9	69.6595	1763.54	4702.35	1642.73	1497.14	4028.79	9200.75	1858.16	2766.54	85.0315	7719.69	5061.38	1996.19	13942.7	282.965	7631.6	245.811	4490.93	3250.43	3970.09	451.84	696.18	1162.46	1066.56	13396.2
142	F	73	20.7	14.1	82.2	4.8312	155	2	P	2084.68	41426.8	59485.7	3260.56	31509.1	49005.2	21973.5	63093.4	48615.9	79402.8	12338.2	5365.11	82262.5	60883.2	96397.1	1331.44	65910.6	52793.8	42179.8	23425.1	33379.1	82940.6	5161.27	28308.2	1622.79	63609.7	70844.7	60406	101779	2940.65	79243	2519.02	5884.89	40200.2	42799.2	8493.06	2274.29	1417.12	1793.28	76356
[truncated: 5 more columns]
